# Supplementary material for: Normal Modes Expose Active Sites in Enzymes
Source: PLoS Comput Biol. 2016 Dec 21;12(12):e1005293. doi: 10.1371/journal.pcbi.1005293 (PMC5225006; doi:10.1371/journal.pcbi.1005293)
Supplement: S1 Code — (ZIP) [file pcbi.1005293.s010.zip]

Archive with 3 entries (3 files):
- dssp_elnemo.pl
- normod_encad.pl
- setup.pl
