# Supplementary material for: Normal Modes Expose Active Sites in Enzymes
Source: PLoS Comput Biol. 2016 Dec 21;12(12):e1005293. doi: 10.1371/journal.pcbi.1005293 (PMC5225006; doi:10.1371/journal.pcbi.1005293)
Supplement: S1 Code — (ZIP) [file pcbi.1005293.s010.zip › dssp_elnemo.pl]

#!/usr/bin/perl
open (OUT,">dssp_elnemo.output")||die "cannot open dssp_elnemo.output: $!\n";
open (FOLD,"pdblist")||die "cannot open folder:$!\n";
$count_sas2=$count_sas3=0; $distsum=0; $distsum_denominator=0; @dist_histogram="";
%aa_sas = ( 
  A => '110', D => '144', C => '140', E => '174', F => '200', G => '78',  H => '181',
  I => '185', K => '205', L => '183', M => '200', N => '146', P => '142', Q => '178',
  R => '229', S => '117', T => '138', V => '153', W => '240', Y => '213',"!"=> '1000'
);
while (<FOLD>){
  next if /\#/;
################################################################################
#######Calculate SAS difference#################################################
  print chomp($pdb=$_);
  %diff_sas=();
  for ($mode789=7;$mode789<=16;$mode789++){   #change number of modes included
    open (DSSPO, "split_elnemo/$pdb=split.$mode789.0.dssp")||die "cannot open split_elnemo/$pdb=split.$mode789.0.dssp file: $!\n";
    open (DSSPIO,"split_elnemo/$pdb=split.$mode789.10.dssp")||die "cannot open split_elnemo/$pdb=split.$mode789.10.dssp file: $!\n";
    @exposure0=@exposure10=(); 
    while (<DSSPO>){
      next if (/\.$/||/RESIDUE/);
      ($ind,$num,$chain,$res,$exp)=($_=~/^.(.{4}).(.{4}).(.).(.).{21}(.{3})/);      #"    1    1 A I              0   0   67"
      $exposure0[$num]=$exp;
    }
    while (<DSSPIO>){
      next if (/\.$/||/RESIDUE/);
      ($ind,$num,$chain,$res,$exp)=($_=~/^.(.{4}).(.{4}).(.).(.).{21}(.{3})/);      #"    1    1 A I              0   0   67"
      $exposure10[$num]=$exp;
      $difff=0;
      $difff=$exposure10[$num]-$exposure0[$num];
      $difff=($difff)*-1 if ($difff < 0);  #absolute value of SASA, very good idea
      #$difff=($difff)/$aa_sas{$res};   #for relative SASA, change below $sas_cutoff=0.1, bad idea.
      $diff_sas{$num."(".$mode789.")"}=$difff;
    }
    close (DSSPO);
    close (DSSPIO);
  }
##################################################################################
#####Calculate distance of each residue from CSA binding center###################
  $numres=$xres=$yres=$zres=$x_csa_center=$y_csa_center=$z_csa_center=0;
  $ind=$atom=$res=$chain=$num=$x=$y=$z=""; @res=@xpdb=@ypdb=@zpdb=@distance=();
  $old_num=$num=$x_ave=$y_ave=$z_ave=$x_sum=$y_sum=$z_sum=$atom_counter=0;
  open (PDB,"$pdb.pdb")||die "Cannot open input ./$pdb.pdb file: $!\n";
  while (<PDB>){
    next unless (/^ATOM/||/^HETATM/);
    ($ind,$atom,$res,$chain,$num,$x,$y,$z)=($_=~/^.{6}(.{5})(.{5}).(...).(.)(.{4}).{4}(.{8})(.{8})(.{8})/);
    $num+=0; $x+=0; $y+=0; $z+=0;
    $x_sum+=$x; $y_sum+=$y; $z_sum+=$z; $atom_counter++;  
##   if ($num > $old_num){                                 ##
#      $x_ave=$x_sum/$atom_counter;                         #
#      $y_ave=$y_sum/$atom_counter;                         #
#      $z_ave=$z_sum/$atom_counter;                         #
#      $x_sum=$y_sum=$z_sum=$atom_counter=0;                ## calculates centroid of residue
#      $res[$old_num]=$res;                                 #
#      $xpdb[$old_num]=$x_ave;                              #
#      $ypdb[$old_num]=$y_ave;                              #
#      $zpdb[$old_num]=$z_ave;                              #
#      $old_num=$num;                                       #
##   }                                                     ##
    if ($atom=~/CA/||/MG/||/ZN/||/MN/||/K/){
      $res[$num]=$res; 
      $xpdb[$num]=$x;
      $ypdb[$num]=$y;
      $zpdb[$num]=$z;
    }
  }
  $x_pdb_center=$x_sum/$atom_counter;  #calculates centroid of PDB file 
  $y_pdb_center=$y_sum/$atom_counter; 
  $z_pdb_center=$z_sum/$atom_counter;
  close(PDB);
  print     "############################\n$pdb\n";
  print OUT "############################\n$pdb\n";
  print OUT @grep=`grep $pdb csa.dat`;
  $average_denominator=0; $xres=$yres=$zres=0;
  for ($v=0;$v<=$#grep;$v++){
    ($junk1,$junk2,$junk3,$junk4,$numres,@rest_of_junk)=split(/\,/,$grep[$v]);
#    print     "CSA($v)=$res[$numres] $numres ($xpdb[$numres], $ypdb[$numres], $zpdb[$numres])\n";
    print OUT "CSA($v)=$res[$numres] $numres ($xpdb[$numres], $ypdb[$numres], $zpdb[$numres])\n";
    $xres+=$xpdb[$numres];
    $yres+=$ypdb[$numres];
    $zres+=$zpdb[$numres];
    if ($xpdb[$numres]=~/\d+/){$average_denominator++}
  }
  if ($average_denominator == 0){print " There was a problem with the $pdb CSA file. No catalytic residue could be found!\n"; next;}
  $x_csa_center=$xres/($average_denominator);
  $y_csa_center=$yres/($average_denominator);
  $z_csa_center=$zres/($average_denominator);
#  print    "CSA(CENTER of $average_denominator): $x_csa_center, $y_csa_center, $z_csa_center\n";   ###Find catalytic center######
  print OUT "CSA(CENTER of $average_denominator): $x_csa_center, $y_csa_center, $z_csa_center\n";   ###Find catalytic center######
  #for ($z=0;$z<=$#xpdb;$z++){
  #  $distance[$z]=sqrt( ($xpdb[$z]-$x_csa_center)**2 + ($ypdb[$z]-$y_csa_center)**2 + ($zpdb[$z]-$z_csa_center)**2 );
    #print "DIST:$z\t$distance[$z]\n";
  #}
  ######################
  $sas_cutoff=20;  #if using relative solvent accessible surface, then $sas_cutoff=0.1
  ######################
  $counter=0; @max=@min=0;  $x_exp_center=$y_exp_center=$z_exp_center=0;
  while (($residue_mode, $diff) = each(%diff_sas)){
    ($residue,$mode)=split(/\(|\)/,$residue_mode);
    $max[$mode]=$diff if ($diff > $max[$mode]); #this is for color coded PDB files in the end
    $min[$mode]=$diff if ($diff < $min[$mode]); #this is for color coded PDB files in the end
    #next if (rand > 0.2);
    #next if ($residue == 1);
    if (($diff >= $sas_cutoff)and($diff < 46)){  #set upper value of SAS cutoff to eliminate flexible NM
      print OUT "SAS-($counter)=$res[$residue] $residue($mode)  $diff ($xpdb[$residue], $ypdb[$residue], $zpdb[$residue])\n";
#      print     "SAS-($counter)=$res[$residue] $residue($mode)  $diff ($xpdb[$residue], $ypdb[$residue], $zpdb[$residue])\n";  
      $x_exp_center+=$xpdb[$residue];
      $y_exp_center+=$ypdb[$residue];
      $z_exp_center+=$zpdb[$residue];
      $counter++;
#      if ($mode=~/10/){    #gives more weight to some modes (RegExp)
#        print OUT "SAS-($counter)=$res[$residue] $residue($mode)  $diff ($xpdb[$residue], $ypdb[$residue], $zpdb[$residue])\n";
#        $x_exp_center+=$xpdb[$residue];
#        $y_exp_center+=$ypdb[$residue];
#        $z_exp_center+=$zpdb[$residue];
#	$counter++;
#      }
    }
  }
  $counter++ if ($counter==0);
  $x_exp_center/=$counter;     ###Find exposure center######
  $y_exp_center/=$counter;     ###Find exposure center######
  $z_exp_center/=$counter;     ###Find exposure center######
#  print     "SAS- (CENTER of $counter): $x_exp_center, $y_exp_center, $z_exp_center\n";
  print OUT "SAS- (CENTER of $counter): $x_exp_center, $y_exp_center, $z_exp_center\n";
#  print     "Dist(-):",sqrt(($x_exp_center-$x_csa_center)**2+($y_exp_center-$y_csa_center)**2+($z_exp_center-$z_csa_center)**2), "\n";
  $distmin=sqrt(($x_exp_center-$x_csa_center)**2+($y_exp_center-$y_csa_center)**2+($z_exp_center-$z_csa_center)**2);
  $dist_histogram[int($distmin)]++;
  $distsum+=$distmin; 
  $distsum_denominator++;
  print OUT "Dist:",$distmin, "\n";
  @dist_sas_pkt=@dist_csa_pkt=@dist_pdb_pkt=(); 
  $low_exp=$low_csa=$low_pdb=100; $pkt_exp=$pkt_csa=$pkt_pdb=0; $size_old=0;
  open (POCKET, "pockets/".$pdb."_pocket.pdb")||die "cannot open pocket/".$pdb."_pocket.pdb file\n";
  while (<POCKET>){
#    next unless (/ATOM      1/||/ATOM      2/||/ATOM      3/); #include only thre largest pockets
#    last if (/ATOM      9/);                                   #include only ten first pockets
#    print $_;
    print OUT $_;
    ($ind,$atom_Fe,$res_PKT,$chain_Z,$size,$x,$y,$z)=($_=~/^.{6}(.{5})(.{5}).(...).(.)(.{4}).{4}(.{8})(.{8})(.{8})/);
    if ((($size+50)<$size_old)and($size<500)){  # it is unlikely that ligand site is smaller by 50A than largest site. 
      $size_old=$size;last;
    }
    if ($size >= 7){   #only large cavities (pockets) over 7A can contain ligands...
      $dist_sas_pkt[$ind]=sqrt(($x_exp_center-$x)**2+($y_exp_center-$y)**2+($z_exp_center-$z)**2);
      $dist_csa_pkt[$ind]=sqrt(($x_csa_center-$x)**2+($y_csa_center-$y)**2+($z_csa_center-$z)**2);
      $dist_pdb_pkt[$ind]=sqrt(($x_pdb_center-$x)**2+($y_pdb_center-$y)**2+($z_pdb_center-$z)**2);
    }
  $size_old=$size;  
  }
  close (POCKET);
  for ($pkt=1;$pkt<=$#dist_sas_pkt;$pkt++){
#    print "POCKET $pkt: SAS $dist_sas_pkt[$pkt]  CSA $dist_csa_pkt[$pkt]\n";
    print OUT "POCKET $pkt: SAS $dist_sas_pkt[$pkt]  CSA $dist_csa_pkt[$pkt]\n";
    if ($dist_sas_pkt[$pkt] < $low_exp){
      $low_exp=$dist_sas_pkt[$pkt];
      $pkt_exp=$pkt;
    } 
    if ($dist_csa_pkt[$pkt] < $low_csa){
      $low_csa=$dist_csa_pkt[$pkt];
      $pkt_csa=$pkt;
    } 
    if ($dist_pdb_pkt[$pkt] < $low_pdb){
      $low_pdb=$dist_pdb_pkt[$pkt];
      $pkt_pdb=$pkt;
    }
  }
  $count_sas2++ if ($low_csa==$dist_csa_pkt[1]);
  $count_sas4++ if (($pkt_pdb eq $pkt_csa)and($pkt_exp ne 0));
  $count_sas1++ if (($pkt_exp eq $pkt_csa)and($pkt_exp ne 0));
  $count_sas3++;
#  print "======>" if ($pkt_exp eq $pkt_csa);
#  print "CLOSEST POCKET: SAS $pkt_exp CSA $pkt_csa\n";
  print OUT "======>" if ($pkt_exp eq $pkt_csa)and($pkt_exp != 0);
  print OUT "CLOSEST POCKET: SAS $pkt_exp CSA $pkt_csa\n";
  $counter=0;  $x_exp_center=$y_exp_center=$z_exp_center=0;

####Print color coded PDB file of exposure#####################
#  for ($mode789=7;$mode789<=9;$mode789++){
#    open (PDBIN,"$pdb.pdb")||die "Cannot open input color pdb file: $!\n";
#    open (PDBOUT,">$pdb/colorabs$mode789.$pdb.pdb")||die "Cannot open output color pdb file: $!\n";
#    while (<PDBIN>){
#      next unless /^ATOM/;
#      ($ind,$atom,$res,$chain,$num,$x,$y,$z)=($_=~/^.{6}(.{5})(.{5}).(...).(.)(.{4}).{4}(.{8})(.{8})(.{8})/);
#      if ($max[$mode789] == $min[$mode789]){
#        die "\n PDB file of mode $mode789 of $pdb is corrupt\n";
#      }
#      $new_exp=($diff_sas{$num."(".$mode789.")"}-$min[$mode789])*100/($max[$mode789]-$min[$mode789]);
#      print PDBOUT "ATOM  $ind$atom $res $chain$num    $x$y$z  1.00";
#      printf PDBOUT "%6.2f",$new_exp;
#      print PDBOUT "\n";
#    }
#    close (PDBIN);
#    close (PDBOUT);
#  }
###############################################################
}
#print OUT "Largest: $count_sas2 of $count_sas3\n"; 
#print     "Largest: $count_sas2 of $count_sas3\n"; 
#print OUT "PDB: $count_sas4 of $count_sas3\n"; 
#print     "PDB: $count_sas4 of $count_sas3\n"; 
print OUT "SAS: $count_sas1 of $count_sas3 correct ("; printf OUT "%3d",$count_sas1/$count_sas3*100; print OUT"%)\n";
print     "SAS: $count_sas1 of $count_sas3 correct ("; printf     "%3d",$count_sas1/$count_sas3*100; print    "%)\n";
print OUT "Average distance: ",$distsum/$distsum_denominator,"\n";
print     "Average distance: ",$distsum/$distsum_denominator,"\n";
print OUT "Histogram: ";
print     "Histogram: ";
for ($i=0;$i<500;$i++){
  if ($dist_histogram[$i]){
    print OUT "$i:$dist_histogram[$i], "; 
    print     "$i:$dist_histogram[$i], " ;
  }
}
for ($i=0;$i<500;$i++){
  if ($dist_histogram[$i]){
    printf OUT "\n%3s",$i; for ($q=0;$q<$dist_histogram[$i];$q++){print OUT "*";} 
    printf     "\n%3s",$i; for ($q=0;$q<$dist_histogram[$i];$q++){print     "*";} 
  }
}
print "\n";
