# Supplementary material for: Normal Modes Expose Active Sites in Enzymes
Source: PLoS Comput Biol. 2016 Dec 21;12(12):e1005293. doi: 10.1371/journal.pcbi.1005293 (PMC5225006; doi:10.1371/journal.pcbi.1005293)
Supplement: S1 Code — (ZIP) [file pcbi.1005293.s010.zip › normod_encad.pl]

#!/usr/bin/perl
open (OUT,">normod_encad.output")||die "cannot open sas2.out: $!\n";
open (FOLDER,"pdblist1")||die "cannot open folder:$!\n";
$count_sas2=$count_sas3=0; $distsum=0; $distsum_denominator=0; @dist_histogram="";
%aa_sas = ( 
  ALA => '110', ASP => '144', CYS => '140', GLU => '174', PHE => '200', 
  GLY => '78',  HIS => '181', ILE => '185', LYS => '205', LEU => '183', 
  MET => '200', GLN => '146', PRO => '142', ASN => '178', ARG => '229',
  SER => '117', THR => '138', VAL => '153', TRP => '240', TYR => '213',
  "!" => '1000',
);
while (<FOLDER>){
################################################################################
#######Calculate SAS difference#################################################
  next if /\#/;
  %diff_sas=(); @exposurei=@exposurex="";
  print chomp($pdb=$_);
  for ($mode789=1;$mode789<=9;$mode789++){
    open (SASI, $pdb."_1pt_ARM_rea_G=r_0/split.$mode789.10.sas")||die "cannot open $pdb split.$mode789.10.sas file: $!\n"; 
    open (SASX, $pdb."_1pt_ARM_rea_G=r_0/split.$mode789.30.sas")||die "cannot open $pdb split.$mode789.30.sas file: $!\n"; 
    $num=0; 
    while (<SASI>){
      #next unless / TOTAL ACCESSIBLE =/;
      if (/\s(\w\w\w)\s(...\d)\s\w/){
	$ress=$1;
        $num=0+$2; 
      } 
      if (/ TOTAL ACCESSIBLE =/){
        ($exposurei[$num])=($_=~/^.{19}(.{7}).{5}/);
        $num=0; 
      }      
    }
    $num=0;
    while (<SASX>){
      #next unless / TOTAL ACCESSIBLE =/;
      if (/\s(\w\w\w)\s(...\d)\s\w/){
	$ress=$1;
        $num=0+$2; 
      } 
      if (/ TOTAL ACCESSIBLE =/){
        ($exposurex[$num])=($_=~/^.{19}(.{7}).{5}/);
	$difff=$exposurei[$num]-$exposurex[$num];
	$difff*=(-1) if ($difff < 0);     #take absolute value
        $diff_sas{$num."(".$mode789.")"}=$difff;
        $num=0; $difff=0; 
      }  
    }
    close(SASI);
    close(SASX);
#    for ($i=0;$i<40;$i++){      #Calculate SAS for each model pdb
#      #$sas=`./er_ana.sh $pdb 1pt`;
#      @sas=`./er_ana.sh $pdb"_1pt_ARM_rea_G=r_0/"split.$mode789.$i 1pt >$pdb"_1pt_ARM_rea_G=r_0/"split.$mode789.$i.sas`;
#      open (SAS, $pdb."_1pt_ARM_rea_G=r_0/split.$mode789.$i.sas")||die "cannot open split.$mode789.$i.sas file: $!\n"; 
#      $num=0; 
#      while (<SAS>){
#      #next unless / TOTAL ACCESSIBLE =/;
#        if (/\s(\w\w\w)\s(...\d)\s\w/){
#	  $ress=$1;
#          $num=0+$2; 
#	} 
#        if (/ TOTAL ACCESSIBLE =/){
#          ($difff)=($_=~/^.{19}(.{7}).{5}/);
#	  $difff*=((-1)**$i)*($aa_sas{$ress}/100);
#	  #$difff*=((-1)**$i);
#          $diff_sas{$num."(".$mode789.")"}+=$difff;
#          #$num++; $difff=0;
#          $num=0; $difff=0; $ress="";
#	}  
#      }
#      close(SAS);
#    }
  }
##################################################################################
#####Calculate distance of each residue from CSA binding center###################
  $numres=$xres=$yres=$zres=$x_csa_center=$y_csa_center=$z_csa_center=0;
  $ind=$atom=$res=$chain=$num=$x=$y=$z=""; @res=@xpdb=@ypdb=@zpdb=@distance=();
  $x_sum=$y_sum=$z_sum=$atom_counter=$x_pdb_center=$y_pdb_center=$z_pdb_center="";
  open (PDB, $pdb."_1pt.pdb")||die "Cannot open input _1pt.pdb file: $!\n";
  while (<PDB>){
    next unless /^ATOM/;
    ($ind,$atom,$res,$chain,$num,$x,$y,$z)=($_=~/^.{6}(.{5})(.{5}).(...).(.)(.{4}).{4}(.{8})(.{8})(.{8})/);
    $num+=0; $x+=0; $y+=0; $z+=0;
    $x_sum+=$x; $y_sum+=$y; $z_sum+=$z; $atom_counter++;  
    if ($atom=~/CA/||/MG/||/ZN/||/MN/||/K/){  #use CA atoms and ions to calculate CSA center
      $res[$num]=$res; 
      $xpdb[$num]=$x;
      $ypdb[$num]=$y;
      $zpdb[$num]=$z;
    }
  }
  $x_pdb_center=$x_sum/$atom_counter;  #calculates centroid of PDB file 
  $y_pdb_center=$y_sum/$atom_counter; 
  $z_pdb_center=$z_sum/$atom_counter;
  close(PDB);
  print     "############################\n$pdb\n";
  print OUT "############################\n$pdb\n";
  @grep=`grep $pdb ../csa.dat`;
  $average_denominator=0; $xres=$yres=$zres=0;
  for ($v=0;$v<=$#grep;$v++){
    ($junk1,$junk2,$junk3,$junk4,$numres,@rest_of_junk)=split(/\,/,$grep[$v]);
    #print     "CSA($v)=$res[$numres] $numres ($xpdb[$numres], $ypdb[$numres], $zpdb[$numres])\n";
    print OUT "CSA($v)=$res[$numres] $numres ($xpdb[$numres], $ypdb[$numres], $zpdb[$numres])\n";
    $xres+=$xpdb[$numres];
    $yres+=$ypdb[$numres];
    $zres+=$zpdb[$numres];
    if ($xpdb[$numres]=~/\d+/){$average_denominator++}
  }
  if ($average_denominator == 0){print " There was problem with the $pdb CSA file. No catalytic residue could be found!\n"; next;}
  $x_csa_center=$xres/($average_denominator);
  $y_csa_center=$yres/($average_denominator);
  $z_csa_center=$zres/($average_denominator);
  #print     "CSA(CENTER of $average_denominator): $x_csa_center, $y_csa_center, $z_csa_center\n";   ###Find catalytic center######
  print OUT "CSA(CENTER of $average_denominator): $x_csa_center, $y_csa_center, $z_csa_center\n";   ###Find catalytic center######

  ######################
  $sas_cutoff=0.05;
  ######################
  $counter=0; @max=@min=0;  $x_exp_center=$y_exp_center=$z_exp_center=0;$distmin=0;
  while (($residue_mode, $diff) = each(%diff_sas)){
    #if ($diff < 0){$diff*=-1}
    ($residue,$mode)=split(/\(|\)/,$residue_mode);
    $max[$mode]=$diff if ($diff > $max[$mode]);
    $min[$mode]=$diff if ($diff < $min[$mode]);
    #next if (rand > 0.2);
    if (($diff > $sas_cutoff)and($diff< 3)){
      print OUT "SAS-($counter)=$res[$residue] $residue($mode)  $diff ($xpdb[$residue], $ypdb[$residue], $zpdb[$residue])\n";
      #print     "SAS-($counter)=$res[$residue] $residue($mode)  $diff ($xpdb[$residue], $ypdb[$residue], $zpdb[$residue])\n";  
      $x_exp_center+=$xpdb[$residue];
      $y_exp_center+=$ypdb[$residue];
      $z_exp_center+=$zpdb[$residue];
      $counter++;
    }
  }
  if ($counter == 0){    $counter++;     print " There was problem with the \$sas_cutoff: $sas_cutoff. Either too high, or residues couldn't be found!\n"; }
  $x_exp_center/=$counter;     ###Find exposure center######
  $y_exp_center/=$counter;     ###Find exposure center######
  $z_exp_center/=$counter;     ###Find exposure center######
#  print     "SAS (CENTER of $counter): $x_exp_center, $y_exp_center, $z_exp_center\n";
  print OUT "SAS (CENTER of $counter): $x_exp_center, $y_exp_center, $z_exp_center\n";
#  print     "Dist(-):",sqrt(($x_exp_center-$x_csa_center)**2+($y_exp_center-$y_csa_center)**2+($z_exp_center-$z_csa_center)**2), "\n";
  $distmin=sqrt(($x_exp_center-$x_csa_center)**2+($y_exp_center-$y_csa_center)**2+($z_exp_center-$z_csa_center)**2);
  $dist_histogram[int($distmin)]++;
  $distsum+=$distmin; 
  $distsum_denominator++;
  print OUT "Dist:",$distmin, "\n";
  @dist_sas_pkt=@dist_csa_pkt=@dist_pdb_pkt=(); $low_exp=$low_csa=$low_pdb=100; $pkt_exp=$pkt_csa=$pkt_pdb=0; $size_old=0;
  ############################################################################# 
  open (POCKET, pockets."/".$pdb."_pocket.pdb")||die "cannot open pocket file\n";#
  while (<POCKET>){                                                           #
    print OUT $_;                                                                 #   
    ($ind,$atom_Fe,$res_PKT,$chain_Z,$size,$x,$y,$z)=($_=~/^.{6}(.{5})(.{5}).(...).(.)(.{4}).{4}(.{8})(.{8})(.{8})/);
    if ((($size+50)<$size_old)and($size<500)){  # it is unlikely that ligand site is smaller by 50A than largest site. 
      $size_old=$size;
      last;
    }
    if ($size >= 7){   #only large cavities (pockets) over 7A can contain ligands...
      $dist_sas_pkt[$ind]=sqrt(($x_exp_center-$x)**2+($y_exp_center-$y)**2+($z_exp_center-$z)**2);
      $dist_csa_pkt[$ind]=sqrt(($x_csa_center-$x)**2+($y_csa_center-$y)**2+($z_csa_center-$z)**2);
      $dist_cen_pkt[$ind]=sqrt(($centx-$x)**2+($centy-$y)**2+($centz-$z)**2);
    }  
  $size_old=$size;                                                                       
  }                                                                           #
  close (POCKET);                                                             #
  for ($pkt=1;$pkt<=$#dist_sas_pkt;$pkt++){                                   #
    #print "POCKET $pkt: EXP $dist_sas_pkt[$pkt]  CSA $dist_csa_pkt[$pkt]\n";  #
    print OUT "POCKET $pkt: EXP $dist_sas_pkt[$pkt]  CSA $dist_csa_pkt[$pkt]\n";#
    if ($dist_sas_pkt[$pkt] < $low_exp){                                      #
      $low_exp=$dist_sas_pkt[$pkt];                                           #
      $pkt_exp=$pkt;                                                          #
    }                                                                         #
    if ($dist_csa_pkt[$pkt] < $low_csa){                                      #
      $low_csa=$dist_csa_pkt[$pkt];                                           #
      $pkt_csa=$pkt;                                                          #
    }
    if ($dist_pdb_pkt[$pkt] < $low_pdb){
      $low_pdb=$dist_pdb_pkt[$pkt];
      $pkt_pdb=$pkt;
    }
  }
  $count_sas2++ if ($low_csa==$dist_csa_pkt[1]);
  $count_sas4++ if (($pkt_pdb eq $pkt_csa)and($pkt_exp ne 0));
  $count_sas1++  if ($pkt_exp eq $pkt_csa)and($pkt_exp ne 0);
  $count_sas3++;
                                                                              #
#  print "======>" if ($pkt_exp eq $pkt_csa);                                 #
#  print "CLOSEST POCKET: EXP $pkt_exp CSA $pkt_csa\n";                       # 
  print OUT "======>" if ($pkt_exp eq $pkt_csa);                              #
  print OUT "CLOSEST POCKET: EXP $pkt_exp CSA $pkt_csa\n";                    # 
  $counter=0;  $x_exp_center=$y_exp_center=$z_exp_center=0;                   # 
  #############################################################################              
      
#  ###Print color coded PDB file of exposure############
#  for ($mode789=1;$mode789<=3;$mode789++){
#    open (PDBIN,"$pdb.pdb")||die "Cannot open input color pdb file: $!\n";
#    open (PDBOUT,">".$pdb."_1pt_ARM_rea_G=r_0/color$mode789.$pdb.pdb")||die "Cannot open output color pdb file: $!\n";
#    while (<PDBIN>){
#      next unless /^ATOM/;
#      ($ind,$atom,$res,$chain,$num,$x,$y,$z)=($_=~/^.{6}(.{5})(.{5}).(...).(.)(.{4}).{4}(.{8})(.{8})(.{8})/);
#      $num+=0;
#      $new_exp=($diff_sas{$num."(".$mode789.")"}-$min[$mode789])*100/($max[$mode789]-$min[$mode789]),"\n";
#      print  PDBOUT "ATOM  $ind$atom $res $chain";
#      printf PDBOUT "%4s",$num;
#      print  PDBOUT"    $x$y$z  1.00";
#      printf PDBOUT "%6.2f",$new_exp;
#      print  PDBOUT "\n";
#    }
#    close (PDBIN);
#    close (PDBOUT);
#  }
}
close(FOLDER);
#print OUT "Largest: $count_sas2 of $count_sas3\n"; 
#print     "Largest: $count_sas2 of $count_sas3\n"; 
#print OUT "PDB: $count_sas4 of $count_sas3\n"; 
#print     "PDB: $count_sas4 of $count_sas3\n"; 
print OUT "Pockets: $count_sas1 of $count_sas3 correct ("; printf OUT "%3d",$count_sas1/$count_sas3*100; print OUT"%)\n";
print     "Pockets: $count_sas1 of $count_sas3 correct ("; printf     "%3d",$count_sas1/$count_sas3*100; print    "%)\n";
print OUT "Average distance: ",$distsum/$distsum_denominator,"\n";
print     "Average distance: ",$distsum/$distsum_denominator,"\n";
print OUT "Histogram: ";
print     "Histogram: ";
for ($i=0;$i<500;$i++){
  if ($dist_histogram[$i]){
    print OUT "$i:$dist_histogram[$i], "; 
    print     "$i:$dist_histogram[$i], " ;
  }
}
for ($i=0;$i<500;$i++){
  if ($dist_histogram[$i]){
    printf OUT "\n%3s",$i; for ($q=0;$q<$dist_histogram[$i];$q++){print OUT "*";} 
    printf     "\n%3s",$i; for ($q=0;$q<$dist_histogram[$i];$q++){print     "*";} 
  }
}
print "\n";
