# Supplementary material for: Normal Modes Expose Active Sites in Enzymes
Source: PLoS Comput Biol. 2016 Dec 21;12(12):e1005293. doi: 10.1371/journal.pcbi.1005293 (PMC5225006; doi:10.1371/journal.pcbi.1005293)
Supplement: S1 Code — (ZIP) [file pcbi.1005293.s010.zip › setup.pl]

#!/usr/bin/perl
#This file is to setup the data for EXPOSITE calculation.
#In the file, please change the directory for normod and encad.

open (IN,"pdblist")||die "Cannot open input file: $!\n";
while (<IN>){
  next if /\#/;
  ($pdb,@squish)=split(/\./);
  chomp($pdb);
  print "##########################################\nCalculating normal: PDB:$pdb\n";
  print $normod=`/home/samsona/data/nmdana/normod_export_Jun09/Linux/normod_pdb.sh $pdb nH rea ARM G=r 1 0 9`;
  for ($mode=1;$mode<=20;$mode++){
    if ($mode < 10){@splitpdb=`grep . $pdb"_1pt_ARM_rea_G=r_0/"$pdb"_1pt_ARM_rea_G=r_0_0"$mode.pdb` ;}
    if ($mode >= 10){@splitpdb=`grep . $pdb"_1pt_ARM_rea_G=r_0/"$pdb"_1pt_ARM_rea_G=r_0_"$mode.pdb` ;}
    open (OUTPDB,">".$pdb."_1pt_ARM_rea_G=r_0/split.$mode.0.pdb")||die "cannot open split$i.pdb for $pdb\n";
    $i=0;
    foreach $line(@splitpdb){
      print OUTPDB $line;
      if ($line=~/ENDMDL/){
        close(OUTPDB);
        $i++;
        open (OUTPDB,">".$pdb."_1pt_ARM_rea_G=r_0/split.$mode.$i.pdb")||die "cannot open split$i.pdb of $pdb\n";
      }
    }
  }
  @sas10=`./er_ana.sh $pdb"_1pt_ARM_rea_G=r_0/"split.$mode.10 1pt >$pdb"_1pt_ARM_rea_G=r_0/"split.$mode.10.sas`;
  @sas30=`./er_ana.sh $pdb"_1pt_ARM_rea_G=r_0/"split.$mode.30 1pt >$pdb"_1pt_ARM_rea_G=r_0/"split.$mode.30.sas`;
}
